# Supplementary material for: Life tables of annual life expectancy and mortality for companion dogs in the United Kingdom
Source: Sci Rep. 2022 Apr 28;12:6415. doi: 10.1038/s41598-022-10341-6 (PMC9050668; doi:10.1038/s41598-022-10341-6)
Supplement: Supplementary file 1 — Supplementary Information 1. [file 41598_2022_10341_MOESM1_ESM.xlsx]

## Sheet: Sheet 1
Supplementary File 1. Number and percentage of breeds in dogs whose lifespan information was used to generate life tables for dogs under primary veterinary care in the United Kingdom.
Breed	Number	Percentage (%)
Crossbreed	6118	20.0177
Labrador Retriever	2481	8.11766
Staffordshire Bull Terrier	2347	7.67922
Jack Russell Terrier	1614	5.2809
West Highland White Terrier	1104	3.61221
German Shepherd Dog	1097	3.58931
Cocker Spaniel	1063	3.47806
Yorkshire Terrier	1039	3.39954
Border Collie	938	3.06907
Cavalier King Charles Spaniel	861	2.81713
Boxer	831	2.71897
Springer Spaniel	785	2.56847
Greyhound	643	2.10385
Shih-tzu	635	2.07768
Golden Retriever	511	1.67196
Rottweiler	496	1.62288
Bulldog	476	1.55744
Chihuahua	453	1.48218
Bichon Frise	338	1.10591
Border Terrier	294	0.961947
Lhasa Apso	282	0.922684
French Bulldog	229	0.749272
Lurcher	215	0.703465
Miniature Schnauzer	211	0.690377
Pug	196	0.641298
Beagle	171	0.5595
Dogue de Bordeaux	159	0.520237
Husky	153	0.500605
Chinese Shar-Pei	149	0.487518
Dalmatian	149	0.487518
Standard Doberman Pinscher	148	0.484246
King Charles Spaniel	143	0.467886
Weimaraner	129	0.422079
American Bulldog	126	0.412263
Whippet	125	0.408991
Patterdale Terrier	110	0.359912
Bull Mastiff	108	0.353368
Cairn Terrier	107	0.350097
English Bull Terrier	106	0.346825
Miniature Dachshund	105	0.343553
Toy Poodle	98	0.320649
Japanese Inu Akita	95	0.310833
Scottish Terrier	91	0.297746
NA	89	0.291202
Great Dane	83	0.27157
Pomeranian	82	0.268298
Collie	81	0.265026
Parson Russell Terrier	78	0.255211
Basset Hound	76	0.248667
Scottish Rough Collie	76	0.248667
Standard Dachshund	76	0.248667
Tibetan Terrier	71	0.232307
Rhodesian Ridgeback	67	0.219219
Labradoodle	61	0.199588
Miniature Poodle	60	0.196316
Shetland Sheepdog	59	0.193044
Flat Coated Retriever	56	0.183228
Alaskan Malamute	50	0.163597
Standard Poodle	50	0.163597
Old English Sheepdog	48	0.157053
Bearded Collie	46	0.150509
Maltese	45	0.147237
Cockapoo	44	0.143965
Hungarian Vizsla	44	0.143965
Schnauzer	44	0.143965
German Short-Haired Pointer	41	0.134149
Chow Chow	40	0.130877
Bedlington Terrier	39	0.127605
Terrier	39	0.127605
Airedale Terrier	37	0.121061
Irish Red Setter	37	0.121061
Newfoundland	36	0.117789
Papillon	35	0.114518
Poodle	34	0.111246
Bull Terrier	33	0.107974
Samoyed	32	0.104702
Boston Terrier	28	0.091614
Lakeland Terrier	28	0.091614
Saint Bernard	26	0.0850702
Irish Staffordshire Bull Terrier	25	0.0817983
Bernese Mountain Dog	24	0.0785263
Miniature Yorkshire Terrier	24	0.0785263
English Setter	23	0.0752544
Fox Terrier	23	0.0752544
Sprocker	23	0.0752544
Mastiff	22	0.0719825
Norfolk Terrier	22	0.0719825
Belgian Shepherd	21	0.0687105
Irish Terrier	21	0.0687105
Pekingese	20	0.0654386
Retriever	20	0.0654386
Pointer	18	0.0588947
Wire-Haired Fox Terrier	18	0.0588947
Olde English Bulldogge	17	0.0556228
Soft-Coated Wheaten Terrier	17	0.0556228
Tibetan Spaniel	17	0.0556228
Leonberger	16	0.0523509
Spaniel	16	0.0523509
Giant Schnauzer	14	0.045807
Japanese Chin	14	0.045807
Northern Inuit Dog	14	0.045807
Scottish Smooth Collie	14	0.045807
Italian Spinone	13	0.0425351
Kerry Blue Terrier	13	0.0425351
Lancashire Heeler	13	0.0425351
Neopolitan Mastiff	13	0.0425351
Powder Puff Chinese Crested	13	0.0425351
English Mastiff	12	0.0392632
Miniature Pinscher	12	0.0392632
Welsh Springer Spaniel	12	0.0392632
Gordon Setter	11	0.0359912
Irish Wolfhound	11	0.0359912
Pyrenean Mountain Dog	11	0.0359912
German Spitz	10	0.0327193
Hairless Chinese Crested	10	0.0327193
Welsh Corgi	10	0.0327193
American Pit Bull Terrier	9	0.0294474
English Pointer	9	0.0294474
Field Spaniel	9	0.0294474
German Pointer	9	0.0294474
Labracollie	9	0.0294474
Roman Ridgeback	9	0.0294474
Setter	9	0.0294474
Afghan Hound	8	0.0261754
African Boerboel	8	0.0261754
Australian Shepherd Dog	8	0.0261754
Clumber Spaniel	8	0.0261754
Fell Terrier	8	0.0261754
Grand Basset Griffon Vendeen	8	0.0261754
Jug	8	0.0261754
Manchester Terrier	8	0.0261754
Saluki	8	0.0261754
Affenpinscher	7	0.0229035
Australian Cattle Dog	7	0.0229035
Briard	7	0.0229035
Brittany Spaniel	7	0.0229035
English Toy Terrier	7	0.0229035
Lowchen	7	0.0229035
Victorian Bulldog	7	0.0229035
Welsh Terrier	7	0.0229035
Cardigan Welsh Corgi	6	0.0196316
Cavachon	6	0.0196316
Chinese Crested	6	0.0196316
Chorkie	6	0.0196316
Curly Coated Retriever	6	0.0196316
Dorset Olde Tyme Bulldogge	6	0.0196316
Havanese	6	0.0196316
Italian Greyhound	6	0.0196316
Italian Mastiff	6	0.0196316
Miniature Jack Russell Terrier	6	0.0196316
Pinscher	6	0.0196316
American Staffordshire Terrier	5	0.0163597
Australian Terrier	5	0.0163597
Belgian Tervuren Shepherd Dog	5	0.0163597
Black Russian Terrier	5	0.0163597
Borzoi	5	0.0163597
Glen of Imaal Terrier	5	0.0163597
Norwegian Elkhound	5	0.0163597
Perro de Presa Canario	5	0.0163597
Plummer Terrier	5	0.0163597
Scottish Deerhound	5	0.0163597
Shih-Poo	5	0.0163597
Sussex Spaniel	5	0.0163597
Welsh Sheepdog	5	0.0163597
Wirehaired Jack Russell Terrier	5	0.0163597
American Akita	4	0.0130877
American Bull Terrier	4	0.0130877
Anatolian Karabash Shepherd Dog	4	0.0130877
Belgian Groenendael Shepherd Dog	4	0.0130877
Cavapoo	4	0.0130877
Dandie Dinmont Terrier	4	0.0130877
Fauve de Bretagne Basset	4	0.0130877
Hungarian Water Dog	4	0.0130877
Keeshond	4	0.0130877
New Zealand Sheepdog	4	0.0130877
Norwegian Sheepdog	4	0.0130877
Pembroke Welsh Corgi	4	0.0130877
Puggle	4	0.0130877
Schipperke	4	0.0130877
Belgian Malinois Shepherd Dog	3	0.00981579
Bolognese Bichon	3	0.00981579
Czesky Terrier	3	0.00981579
German Wire-Haired Pointer	3	0.00981579
Japanese Shiba Inu	3	0.00981579
Japanese Spitz	3	0.00981579
Lagotto Romagnolo	3	0.00981579
Lucas Terrier	3	0.00981579
Miniature Bull Terrier	3	0.00981579
Miniature English Bull Terrier	3	0.00981579
Munsterlander Large Pointer	3	0.00981579
Nova Scotia Duck Tolling Retriever	3	0.00981579
Portuguese Water Dog	3	0.00981579
Small Portuguese Podengo	3	0.00981579
Spanish Water Dog	3	0.00981579
Standard Schnauzer	3	0.00981579
Tibetan Mastiff	3	0.00981579
African Sand Dog	2	0.00654386
Alapaha Blue Blood Bulldog	2	0.00654386
Australian Kelpie	2	0.00654386
Bouvier des Flandres	2	0.00654386
Bracco Italiano	2	0.00654386
Carpathian Sheepdog	2	0.00654386
Catalan Sheepdog	2	0.00654386
Cattle Dog	2	0.00654386
Chesapeake Bay Retriever	2	0.00654386
Coton De Tulear	2	0.00654386
Eurasier	2	0.00654386
Goldendoodle	2	0.00654386
Griffon	2	0.00654386
Irish Red and White Setter	2	0.00654386
Irish Water Spaniel	2	0.00654386
Jackapoo	2	0.00654386
Kooiker Dog	2	0.00654386
Miniature Doberman Pinscher	2	0.00654386
Mountain Cur	2	0.00654386
Petit Basset Griffon Vendeen	2	0.00654386
Pharaoh Hound	2	0.00654386
Podenco	2	0.00654386
Sealyham Terrier	2	0.00654386
Sheepdog	2	0.00654386
Spanish Greyhound	2	0.00654386
Spanish Mastiff	2	0.00654386
Springador	2	0.00654386
Teacup Chihuahua	2	0.00654386
Toy Fox Terrier	2	0.00654386
Toy German Spitz	2	0.00654386
Utonagan	2	0.00654386
Working Cocker Spaniel	2	0.00654386
African Wild Dog	1	0.00327193
Africanis	1	0.00327193
Akita	1	0.00327193
Alaskan Klee Kai	1	0.00327193
American Blue Gascon Hound	1	0.00327193
American Foxhound	1	0.00327193
American Mastiff	1	0.00327193
American White Shepherd Dog	1	0.00327193
Australian Labradoodle	1	0.00327193
Australian Sheepdog	1	0.00327193
Basset Griffon Vendeen	1	0.00327193
Bedouin Shepherd Dog	1	0.00327193
Bloodhound	1	0.00327193
Bosnian Hound	1	0.00327193
Boykin Spaniel	1	0.00327193
Brazilian Terrier	1	0.00327193
Canaan Dog	1	0.00327193
Chinese Chongqing Dog	1	0.00327193
Cockador	1	0.00327193
Cyprus Poodle	1	0.00327193
Dorgi	1	0.00327193
Dutch Partridge Dog	1	0.00327193
Dutch Shepherd Dog	1	0.00327193
English Shepherd Dog	1	0.00327193
Finnish Spitz	1	0.00327193
French Korthals Pointing Wire-Haired Griffon	1	0.00327193
German Guard Dog	1	0.00327193
German Long-Haired Pointer	1	0.00327193
German Sheeppoodle	1	0.00327193
Griffon Bruxellois	1	0.00327193
Hokkaido	1	0.00327193
Mallorquin Mastiff	1	0.00327193
Malti-Poo	1	0.00327193
Maremma Sheepdog	1	0.00327193
Mexican Hairless	1	0.00327193
Miniature American Inuit Dog	1	0.00327193
Miniature Bulldog	1	0.00327193
Munsterlander	1	0.00327193
Norwich Terrier	1	0.00327193
Old English Mastiff	1	0.00327193
Olde Victorian Bulldogge	1	0.00327193
Ovtcharka	1	0.00327193
Podenco Canario	1	0.00327193
Polish Lowland Sheepdog	1	0.00327193
Poochon	1	0.00327193
Pooshit	1	0.00327193
Pugapoo	1	0.00327193
Pyrenean Shepherd Dog	1	0.00327193
Rat Terrier	1	0.00327193
Silken Windhound	1	0.00327193
Skye Terrier	1	0.00327193
Slovakian Rough-Haired Pointer	1	0.00327193
Smooth Fox Terrier	1	0.00327193
Swedish Cattle Dog	1	0.00327193
Tamaskan Husky	1	0.00327193
Thai Ridgeback	1	0.00327193
Toy Terrier	1	0.00327193
Wire-Haired Hungarian Vizsla	1	0.00327193
